# Supplementary material for: Impact of Nutrition Education on Nutrition Knowledge, Attitudes, Practices, and Immune-Related Nutrient Intake in People Living with HIV: A Randomized Controlled Trial
Source: Nutrients. 2026 May 27;18(11):1709. doi: 10.3390/nu18111709 (PMC13257791; doi:10.3390/nu18111709)
Supplement: Supplementary file 1 [file nutrients-18-01709-s001.zip]

Archive with 1 entries (1 files):
- nutrients-4298803-supplementary.pdf
